# Supplementary material for: Multimodal Resonances of a Rectangular Planar Dielectric Elastomer Actuator and Its Application in a Robot with Soft Bristles
Source: Biomimetics (Basel). 2024 Aug 13;9(8):488. doi: 10.3390/biomimetics9080488 (PMC11351909; doi:10.3390/biomimetics9080488)
Supplement: Supplementary file 1 [file biomimetics-09-00488-s001.zip]

Archive with 7 entries (7 files):
- Video S1 (Modal 1).mp4
- Video S2 (Modal 2).mp4
- Video S3 (modal 3).mp4
- Video S4 (robot crawling at modal 1)(1).mp4
- Video S5 (robot crawling at modal 2).mp4
- Video S6 (robot crawling at modal 3).mp4
- Video S7 (the crawling principle for the soft bristles robot under the third resonance).mp4
